# Supplementary material for: SLC22A4 Gene in Hereditary Non-syndromic Hearing Loss: Recurrence and Incomplete Penetrance of the p.C113Y Mutation in Northwest Africa
Source: Front Genet. 2021 Feb 10;12:606630. doi: 10.3389/fgene.2021.606630 (PMC7902881; doi:10.3389/fgene.2021.606630)
Supplement: Supplementary Table 1 — Coding sequence coverage of 92 known NSHL-causing genes in exome data. [file Table_1.XLSX]

## Sheet: Foglio1
Supplementary Table S1. Coding sequence coverage of 92 known NSHL-causing genes in exome data.
AD, autosomal dominant; AR, autosomal recessive.
chromosome	start	stop	NSHL gene name	mode of inheritance	full CDS covered?
1	6484835	6521003	ESPN	AR	Y
1	35247910	35251967	GJB3	AD	Y
1	41249683	41306124	KCNQ4	AD	Y
1	55464616	55474464	BSND	AR	Y
1	100352491	100499460	CDC14A	AR	Y
1	109417971	109473043	GPSM2	AR	Y
2	26680070	26781565	OTOF	AR	Y
2	55861197	55921044	PNPT1	AR	Y
2	85581842	85618874	ELMOD3	AR	Y
2	179316162	179326148	PJVK	AR	Y
3	46742822	46752412	TMIE	AR	Y
3	121706169	121741126	ILDR1	AR	Y
3	127317199	127341278	MCM2	AD	Y
3	191046873	191116459	CCDC50	AD	Y
4	6271576	6304992	WFS1	AD	Y
4	42895282	43032674	GRXCR1	AR	Y
5	68710938	68738700	MARVELD2	AR	Y
5	71455615	71567820	BDP1	AR	Y
5	132294443	132344206	SLC22A4	AR	Y
5	140894587	140998622	DIAPH1	AD	Y
5	145718586	145720083	POU4F3	AD	Y
5	145859733	145872968	GRXCR2	AR	Y
6	2948392	2972398	SERPINB6	AR	Y
6	24171756	24358052	DCDC2	AR	Y
6	24804282	24936052	FAM65B	AR	Y
6	33130468	33160244	COL11A2	AR, AD	N
6	35773070	35791851	LHFPL5	AR	Y
6	45901761	46015849	CLIC5	AR	Y
6	76458892	76629253	MYO6	AR, AD	Y
6	109687716	109704015	CD164	AD	Y
6	133562494	133853258	EYA4	AD	Y
7	24737973	24797639	DFNA5	AD	Y
7	45574522	45723116	ADCY1	AR	Y
7	81331443	81399451	HGF	AR	Y
7	102993176	103086623	SLC26A5	AR	Y
7	107301079	107358253	SLC26A4	AR	Y
7	116672392	116798386	MET	AR	Y
7	129414532	129414609	MIRN96	AD	Y
8	102504666	102681952	GRHL2	AD	Y
9	71736179	71870124	TJP2	AD	Y
9	75136716	75451266	TMC1	AR, AD	Y
9	117164359	117267788	WHRN	AR	Y
9	117781853	117880536	TNC	AD	Y
9	140086068	140095162	TPRN	AR	Y
10	26223001	26501464	MYO3A	AR	Y
10	55562530	56561050	PCDH15	AR	Y
10	73156690	73575703	CDH23	AR	Y
11	706113	727727	EPS8L2	AR	Y
11	17515441	17565962	USH1C	AR	Y
11	17547373	17645944	OTOG	AR	N
11	67286417	67291084	CABP2	AR	Y
11	71791376	71821827	LRTOMT	AR	Y
11	76839301	76926285	MYO7A	AR, AD	Y
11	78435961	78574864	NARS2	AR	Y
11	110045604	110167436	RDX	AR	Y
11	120973374	121062201	TECTA	AR, AD	Y
12	15620162	15789576	EPS8	AR	Y
12	65672422	65860686	MSRB3	AR	Y
12	80583150	80772869	OTOGL	AR	Y
12	80838125	81073967	PTPRQ	AR	Y
12	88886569	88974250	KITLG	AD	Y
12	100750856	100815837	SLC17A8	AD	Y
12	122692208	122712081	DIABLO	AD	Y
12	133195365	133198972	P2RX2	AD	Y
13	20761601	20768604	GJB2	AR, AD	Y
13	20796100	20806534	GJB6	AR, AD	Y
14	31343740	31359822	COCH	AD	Y
14	61111416	61116155	SIX1	AD	Y
14	76837689	76968181	ESRRB	AR	Y
15	43891684	44002285	STRC	AR	N
15	51739920	51914967	DMXL2	AD	Y
15	78396947	78423876	CIB2	AR	Y
15	83517728	83621476	HOMER2	AD	Y
16	2525145	2555733	TBC1D24	AR, AD	Y
16	21269838	21314457	CRYM	AD	Y
16	21689834	21772049	OTOA	AR	N
16	75661621	75681584	KARS	AR	Y
17	18012019	18083115	MYO15A	AR	Y
17	34580749	34639318	TMEM132E	AR	Y
17	79476996	79479892	ACTG1	AD	Y
18	44056934	44236995	LOXHD1	AR	Y
19	3585556	3593538	GIPC3	AR	Y
19	10221435	10231272	S1PR2	AR	Y
19	36003310	36008793	SYNE4	AR	Y
19	45202420	45213986	CEACAM16	AD	Y
19	50706884	50813801	MYH14	AD	Y
20	60813540	60871269	OSBPL2	AD	Y
21	37832918	37948866	CLDN14	AR	Y
21	43791995	43816954	TMPRSS3	AR	Y
21	45917774	46131494	TSPEAR	AR	Y
22	36677322	36784112	MYH9	AD	Y
22	38092994	38172562	TRIOBP	AR	Y
